# Supplementary material for: Long term conservation of human metabolic phenotypes and link to heritability
Source: Metabolomics. 2014 Feb 26;10(5):1005–17. doi: 10.1007/s11306-014-0629-y (PMC4145193; doi:10.1007/s11306-014-0629-y)
Supplement: Supplementary file 6 — Supplemental Table 1: Excel file with the complete data (see Table 1), incl. metabolite identifiers, m/z, retention time, RSD information. (XLSX 73 kb) [file 11306_2014_629_MOESM6_ESM.xlsx]

## Sheet: Sheet1
		Metabolon ID	heritability	original correlation	heritab order	Corr order	absolute diff in order	RSD	gender- beta	gender-pval	age-beta	age-pval	bmi-beta	bmi-pval	heritab order	Name			KEGG	HMDB	Name		Pathway		Subpathway
	1	M01585	0.273	0.295326	103	118	15	11.7	-0.00838878	0.903817	0.0320687	8.44907e-05	0.00374553	0.636479	103	N-acetylalanine			Not available	HMDB00766	N-acetylalanine		Amino acid		Alanine and aspartate metabolism
	2	M32339	0.234	0.275168	131	133	2	15.1	0.0189822	0.784267	0.0164967	0.0421713	0.0275027	0.000536137	131	alanine			C00041	HMDB00161	alanine		Amino acid		Alanine and aspartate metabolism
	3	M34283	0.19	0.173033	149	180	31	25.5	-0.0783783	0.259747	0.0060666	0.455639	-0.0282997	0.000381934	149	asparagine			C00152	HMDB00168	asparagine		Amino acid		Alanine and aspartate metabolism
	4	M15996	0.173	0.0561646	160	207	47	25.9	0.00678022	0.922321	-0.00314137	0.699284	0.0295863	0.000205863	160	aspartate			C00049	HMDB00191	aspartate		Amino acid		Alanine and aspartate metabolism
	5	M33477	0.311	0.463159	81	38	43	15.9	-0.0338506	0.621443	0.0381167	2.33146e-06	0.0251526	0.00135332	81	erythronate			0	HMDB00613	erythronate		Carbohydrate		Aminosugars metabolism
	6	M27738	0.335	0.270149	65	136	71	18.7	0.425902	6.59497e-10	0.00846531	0.28841	-0.0233699	0.00274134	65	threonate			C01620	HMDB00943	threonate		Cofactors and vitamins		Ascorbate and aldarate metabolism
	7	M15753	0.355	0.344718	57	92	35	15	0.213588	0.00206067	0.0224589	0.00557092	-0.0237822	0.00264686	57	hippurate			C01586	HMDB00714	hippurate		Xenobiotics		Benzoate metabolism
	8	M36098	0.334	0.497022	67	27	40	6.5	-0.627871	1.51251e-20	-0.0292597	0.000152855	-0.0106496	0.156407	67	4-vinylphenol sulfate			C05627	HMDB04072	4-vinylphenol sulfate		Xenobiotics		Benzoate metabolism
	9	M35320	0.3	0.340257	89	96	7	4.9	0.135113	0.0527764	0.00218003	0.789081	-0.0208876	0.00878317	89	catechol sulfate			C00090	not found	catechol sulfate		Xenobiotics		Benzoate metabolism
	10	M15778	0.146	0.124708	172	198	26	9.7	0.118168	0.0906398	-0.0103405	0.205315	-0.0142361	0.0741704	172	benzoate			C00180	HMDB01870	benzoate		Xenobiotics		Benzoate metabolism
	11	M36850	0.324	0.267711	73	140	67	27.4	0.0270048	0.700026	0.00580283	0.479043	-0.00493587	0.537322	73	taurolithocholate 3-sulfate			C03642	HMDB02580	taurolithocholate 3-sulfate		Lipid		Bile acid metabolism
	12	M32346	0.318	0.336054	78	98	20	14.1	-0.173204	0.0130766	0.0007391	0.927713	0.0175377	0.0276535	78	glycochenodeoxycholate			C05466	HMDB00637	glycochenodeoxycholate		Lipid		Bile acid metabolism
	13	M01114	0.182	0.267861	155	139	16	25.7	-0.141084	0.0428167	0.0135933	0.0950416	0.0183334	0.0211725	155	deoxycholate			C04483	HMDB00626	deoxycholate		Lipid		Bile acid metabolism
	14	M32348	0.28	0.36538	98	77	21	8.7	-0.31358	6.78872e-06	0.00252361	0.75534	0.00403065	0.61015	98	2-aminobutyrate			C02261	HMDB00650	2-aminobutyrate		Amino acid		Butanoate metabolism
	15	M32654	0.516	0.590004	18	15	3	10.9	0.2774	5.8314e-05	0.0231797	0.00399035	0.0206826	0.00846732	18	3-dehydrocarnitine			C02636	HMDB12154	3-dehydrocarnitine		Lipid		Carnitine metabolism
	16	M32328	0.492	0.473694	19	32	13	12.6	-0.151721	0.029089	0.0256339	0.00164554	0.00792577	0.317393	19	hexanoylcarnitine			Not available	HMDB00705	hexanoylcarnitine		Lipid		Carnitine metabolism
	17	M33936	0.474	0.488963	21	29	8	10	-0.179238	0.0100651	0.0181523	0.0257622	-0.0156657	0.0485927	21	octanoylcarnitine			C02838	HMDB00791	octanoylcarnitine		Lipid		Carnitine metabolism
	18	M15500	0.453	0.380395	27	73	46	5.7	-0.117572	0.0910646	-0.00321511	0.692511	0.0272402	0.000625246	27	carnitine			C00318	HMDB00062	carnitine		Lipid		Carnitine metabolism
	19	M38178	0.436	0.464228	32	37	5	0	-0.110629	0.112029	0.0246385	0.00252647	-0.0129825	0.102339	32	cis-4-decenoyl carnitine			0	not found	cis-4-decenoyl carnitine		Lipid		Carnitine metabolism
	20	M33941	0.416	0.455155	41	44	3	12.3	-0.226462	0.00111587	0.0127716	0.115074	-0.0226129	0.00432486	41	decanoylcarnitine			0	HMDB00651	decanoylcarnitine		Lipid		Carnitine metabolism
	21	M32198	0.369	0.300891	50	117	67	8.5	-0.113672	0.100815	0.0286881	0.000414809	0.01624	0.0400974	50	acetylcarnitine			C02571	HMDB00201	acetylcarnitine		Lipid		Carnitine metabolism
	22	M35472	0.345	0.348132	61	90	29	30.4	-0.226932	0.00111443	0.0188251	0.0205535	-0.0113578	0.151838	61	2-tetradecenoyl carnitine			0	HMDB02014	2-tetradecenoyl carnitine		Lipid		Carnitine metabolism
	23	M34534	0.272	0.292045	104	121	17	29.2	-0.26219	0.000162453	0.0191165	0.0184028	-0.0117134	0.138499	104	laurylcarnitine			0	HMDB02250	laurylcarnitine		Lipid		Carnitine metabolism
	24	M35160	0.254	0.275119	116	134	18	24.3	-0.284128	4.5404e-05	0.012326	0.128652	-0.00326138	0.680224	116	oleoylcarnitine			0	HMDB05065	oleoylcarnitine		Lipid		Carnitine metabolism
	25	M22189	0.234	0.239455	132	153	21	28.6	-0.27972	5.94582e-05	0.00958054	0.237529	-0.00938676	0.23576	132	palmitoylcarnitine			C02990	HMDB00222	palmitoylcarnitine		Lipid		Carnitine metabolism
	26	M34409	0.18	0.163004	157	186	29	29.4	-0.273748	8.17503e-05	0.0136766	0.091144	-0.0173958	0.0277983	157	stearoylcarnitine			0	HMDB00848	stearoylcarnitine		Lipid		Carnitine metabolism
	27	M27718	0.573	0.690275	14	9	5	5.4	0.918702	3.7487e-45	-0.014783	0.0391826	0.0337346	1.6377e-06	14	creatine			C00300	HMDB00064	creatine		Amino acid		Creatine metabolism
	28	M00513	0.418	0.372647	38	75	37	10.8	-0.700045	5.27207e-25	0.00966222	0.207908	-0.00821912	0.272366	38	creatinine			C00791	HMDB00562	creatinine		Amino acid		Creatine metabolism
	29	M21044	0.346	0.463105	60	39	21	9	-0.25612	0.000192999	0.00248967	0.755659	0.0408384	2.14264e-07	60	2-hydroxybutyrate			C05984	HMDB00008	2-hydroxybutyrate		Amino acid		Cysteine, methionine, SAM, taurine metabolism
	30	M01302	0.164	0.357747	163	85	78	6.5	-0.513736	9.06831e-14	-0.00562661	0.477685	0.00115341	0.881443	163	methionine			C00073	HMDB00696	methionine		Amino acid		Cysteine, methionine, SAM, taurine metabolism
	31	M31453	0	0.0263328	204	210	6	22.9	-0.0686679	0.325818	0.0154828	0.0583791	-0.011743	0.141168	204	cysteine			C00097	HMDB00574	cysteine		Amino acid		Cysteine, methionine, SAM, taurine metabolism
	32	M35127	0.349	0.294233	58	120	62	0	-0.002387	0.972634	0.0137968	0.0902778	-0.0265738	0.000855638	58	prolylhydroxyproline			0	HMDB06695	prolylhydroxyproline		Peptide		Dipeptide
	33	M22175	0.076	0.13814	198	195	3	12.9	-0.244548	0.000408944	0.0130237	0.106457	0.0275235	0.000492211	198	aspartylphenylalanine			0	HMDB00706	aspartylphenylalanine		Peptide		Dipeptide
	34	M38150	0	0.289592	210	123	87	0	0.0438544	0.531129	-0.00596419	0.466447	0.0109394	0.171328	210	phenylalanylphenylalanine			0	HMDB13302	phenylalanylphenylalanine		Peptide		Dipeptide
	35	M17807	0.606	0.701545	9	7	2	7.6	-0.741115	1.32078e-29	-0.0534302	9.6812e-13	0.0185287	0.0101736	9	thromboxane B2			C05963	HMDB03252	thromboxane B2		Lipid		Eicosanoid
	36	M18467	0.345	0.364186	62	82	20	9.7	-0.191804	0.00604743	0.0118723	0.145562	-0.00429445	0.589442	62	eicosapentaenoate			C06428	HMDB01999	eicosapentaenoate		Lipid		Essential fatty acid
	37	M19323	0.322	0.453354	74	45	29	8.5	0.0128533	0.854158	0.017354	0.0340715	-0.00572011	0.473672	74	docosahexaenoate			C06429	HMDB02183	docosahexaenoate		Lipid		Essential fatty acid
	38	M35718	0.308	0.276672	82	132	50	9.4	0.0114335	0.869039	0.00361535	0.655757	0.032963	3.4383e-05	82	dihomolinolenate			C03242	HMDB02925	dihomolinolenate		Lipid		Essential fatty acid
	39	M32504	0.265	0.364931	108	80	28	11.8	0.0595232	0.39529	0.0116814	0.1539	-0.00286172	0.720278	108	docosapentaenoate			C16513	HMDB01976	docosapentaenoate		Lipid		Essential fatty acid
	40	M34035	0.265	0.327808	109	102	7	8.2	0.235206	0.000757707	0.00275045	0.735429	0.00634507	0.424574	109	linolenate			C06427	HMDB01388	linolenate		Lipid		Essential fatty acid
	41	M01105	0.208	0.311166	143	111	32	6.1	0.302015	1.46275e-05	0.00670485	0.408033	0.0023537	0.765999	143	linoleate			C01595	HMDB00673	linoleate		Lipid		Essential fatty acid
	42	M34732	0.017	0.17258	202	181	21	12.8	-0.399728	6.93512e-09	-0.0136875	0.0868796	0.0232548	0.00293287	202	isovalerate			C08262	HMDB00718	isovalerate		Lipid		Fatty acid metabolism
	43	M32412	0.764	0.720154	2	6	4	14	-0.254855	0.000220099	0.0141129	0.079227	0.0315086	6.36778e-05	2	butyrylcarnitine			C02862	HMDB02013	butyrylcarnitine		Lipid		Fatty acid metabolism (also BCAA metabolism)
	44	M32452	0.449	0.411526	30	62	32	10.8	-0.45441	2.20999e-11	0.00984047	0.20923	0.0420929	4.88985e-08	30	propionylcarnitine			C03017	HMDB00824	propionylcarnitine		Lipid		Fatty acid metabolism (also BCAA metabolism)
	45	M38768	0.115	0.38427	185	72	113	0	0.5099	1.13419e-13	0.00538707	0.495166	-0.0216814	0.00501308	185	methyl palmitate			0	not found	methyl palmitate		Lipid		Fatty acid, branched
	46	M31787	0.365	0.527923	54	20	34	9.2	-0.178173	0.0108308	0.0100827	0.216879	-0.000824455	0.917569	54	3-carboxy-4-methyl-5-propyl-2-furanpropanoate			0	not found	3-carboxy-4-methyl-5-propyl-2-furanpropanoate		Lipid		Fatty acid, dicarboxylate
	47	M36754	0.261	0.198148	114	172	58	27.5	-0.235888	0.000699485	0.00595249	0.463016	-0.0199403	0.011929	114	octadecanedioate			Not available	HMDB00782	octadecanedioate		Lipid		Fatty acid, dicarboxylate
	48	M35675	0.167	0.207087	162	166	4	13.8	-0.164182	0.0179958	0.00495986	0.54049	-0.0294495	0.000208912	162	2-hydroxypalmitate			0	not found	2-hydroxypalmitate		Lipid		Fatty acid, monohydroxy
	49	M17945	0.122	0.158418	183	190	7	16.2	0.0103572	0.882024	0.00647948	0.427358	-0.0220987	0.00565081	183	2-hydroxystearate			C03045	HMDB10737	2-hydroxystearate		Lipid		Fatty acid, monohydroxy
	50	M33084	0.265	0.27755	111	131	20	10.9	0.00545189	0.937001	0.0239511	0.00306507	0.0303512	0.000124391	111	ADSGEGDFXAEGGGVR			0	not found	ADSGEGDFXAEGGGVR		Peptide		Fibrinogen cleavage peptide
	51	M33801	0	0.248531	211	149	62	16.4	0.111292	0.110967	0.0145777	0.0742933	-0.0148743	0.0621006	211	ADpSGEGDFXAEGGGVR			0	not found	ADpSGEGDFXAEGGGVR		Peptide		Fibrinogen cleavage peptide
	52	M31548	0	0.224386	212	161	51	20.4	-0.131143	0.0590007	0.0268124	0.000989311	0.0108915	0.169302	212	DSGEGDFXAEGGGVR			0	not found	DSGEGDFXAEGGGVR		Peptide		Fibrinogen cleavage peptide
	53	M33009	0.868	0.314802	1	109	108	17	-0.114511	0.0973909	0.035325	1.35679e-05	-0.0207705	0.00852429	1	homostachydrine			C08283	not found	homostachydrine		Xenobiotics		Food component/Plant
	54	M34384	0.413	0.325726	42	104	62	6.4	0.177194	0.0113374	0.00266587	0.744139	0.00190126	0.811512	42	stachydrine			C10172	HMDB04827	stachydrine		Xenobiotics		Food component/Plant
	55	M18335	0.247	0.327512	122	103	19	23.9	0.336796	1.25903e-06	-0.000608665	0.939872	-0.0145154	0.0656155	122	quinate			C00296	HMDB03072	quinate		Xenobiotics		Food component/Plant
	56	M33935	0.188	0.403892	150	68	82	15.7	-0.23067	0.000815805	0.000364397	0.963811	0.0382991	1.23264e-06	150	piperine			C03882	not found	piperine		Xenobiotics		Food component/Plant
	57	M00584	0.256	0.440564	115	50	65	17.1	-0.301884	7.46133e-06	0.0132588	0.0907551	0.0555165	8.77373e-13	115	mannose			C00159	HMDB00169	mannose		Carbohydrate		Fructose, mannose, galactose, starch, and sucrose metabolism
	58	M15335	0.253	0.200139	117	171	54	31.4	-0.10425	0.133344	0.0248885	0.00223163	0.0152855	0.053959	117	mannitol			C00392	HMDB00765	mannitol		Carbohydrate		Fructose, mannose, galactose, starch, and sucrose metabolism
	59	M00577	0.218	-0.0166832	141	212	71	26.7	0.107437	0.124888	-0.000454197	0.95573	0.00945269	0.236757	141	fructose			C00095	HMDB00660	fructose		Carbohydrate		Fructose, mannose, galactose, starch, and sucrose metabolism
	60	M27722	0.078	-0.0154206	197	211	14	36	0.0738341	0.29151	-0.0107976	0.187249	-0.00554841	0.487352	197	erythrose			C01796	HMDB02649	erythrose		Carbohydrate		Fructose, mannose, galactose, starch, and sucrose metabolism
	61	M02734	0.432	0.349705	35	88	53	17.2	-0.516431	1.14369e-14	0.0203452	0.00819279	0.0491642	9.44457e-11	35	gamma-glutamyltyrosine			0	HMDB11741	gamma-glutamyltyrosine		Peptide		gamma-glutamyl
	62	M33422	0.4	0.294546	44	119	75	17	-0.570874	1.95337e-17	0.0139195	0.0703505	0.0435801	8.8448e-09	44	gamma-glutamylphenylalanine			0	HMDB00594	gamma-glutamylphenylalanine		Peptide		gamma-glutamyl
	63	M18369	0.348	0.504945	59	24	35	10.9	-0.923836	3.58989e-46	0.0047741	0.501702	0.0449542	1.54881e-10	59	gamma-glutamylleucine			0	HMDB11171	gamma-glutamylleucine		Peptide		gamma-glutamyl
	64	M32393	0.244	0.458801	125	41	84	9.3	-0.707357	3.51938e-27	0.0131613	0.0751376	0.0559766	2.46386e-14	125	gamma-glutamylvaline			0	HMDB11172	gamma-glutamylvaline		Peptide		gamma-glutamyl
	65	M02730	0.128	0.323495	177	106	71	15.3	-0.347462	4.7752e-07	0.00435238	0.586798	-0.0282755	0.000314334	177	gamma-glutamylglutamine			0	HMDB11738	gamma-glutamylglutamine		Peptide		gamma-glutamyl
	66	M32672	0.595	0.739052	11	5	6	9.3	-1.11758	8.81105e-70	0.0229023	0.000665037	-0.0227542	0.000532172	11	pyroglutamine			0	not found	pyroglutamine		Amino acid		Glutamate metabolism
	67	M00053	0.395	0.410732	45	65	20	7	-0.0264248	0.701228	0.0116644	0.147826	-0.0424324	8.80274e-08	45	glutamine			C00064	HMDB00641	glutamine		Amino acid		Glutamate metabolism
	68	M32322	0.251	0.434725	120	51	69	15.7	-0.389967	4.68528e-09	0.00523102	0.497164	0.0641502	6.8549e-17	120	glutamate			C00025	HMDB00148	glutamate		Amino acid		Glutamate metabolism
	69	M01494	0.14	0.342764	174	93	81	5.7	-0.159402	0.0215584	0.0205558	0.0113059	-0.0257763	0.00115361	174	5-oxoproline			C01879	HMDB00267	5-oxoproline		Amino acid		Glutathione metabolism
	70	M15506	0.329	0.268872	71	138	67	7.5	-0.153769	0.0276116	0.0182906	0.025071	0.0001402	0.985942	71	choline			C00114	HMDB00097	choline		Lipid		Glycerolipid metabolism
	71	M15122	0.277	0.443215	100	49	51	8.9	0.701186	1.5719e-25	0.0132953	0.0801349	0.0255579	0.000588078	100	glycerol			C00116	HMDB00131	glycerol		Lipid		Glycerolipid metabolism
	72	M15365	0.208	0.160407	144	188	44	15.6	0.153733	0.0267876	-0.0146624	0.0707645	-0.0245643	0.00196508	144	glycerol 3-phosphate			C00093	HMDB00126	glycerol 3-phosphate		Lipid		Glycerolipid metabolism
	73	M15990	0.088	0.254176	193	145	48	14.6	0.0840198	0.225439	-0.0260942	0.00132563	-0.0191696	0.0155395	193	glycerophosphorylcholine			C00670	HMDB00086	glycerophosphorylcholine		Lipid		Glycerolipid metabolism
	74	M32338	0.465	0.546177	24	18	6	15.3	0.594495	1.67282e-18	0.00422275	0.585112	-0.0358629	2.38069e-06	24	glycine			C00037	HMDB00123	glycine		Amino acid		Glycine, serine and threonine metabolism
	75	M27710	0.447	0.392544	31	70	39	21.9	0.427237	2.22022e-10	0.00960356	0.217105	-0.0548114	1.17194e-12	31	N-acetylglycine			0	HMDB00532	N-acetylglycine		Amino acid		Glycine, serine and threonine metabolism
	76	M03141	0.417	0.498096	40	26	14	9	-0.750328	4.7732e-29	-0.00864241	0.252216	-0.02065	0.00515408	40	betaine			C00719	HMDB00043	betaine		Amino acid		Glycine, serine and threonine metabolism
	77	M01284	0.293	0.349689	93	89	4	10.1	-0.0407478	0.556381	-0.0210213	0.00960573	-0.0255774	0.00126169	93	threonine			C00188	HMDB00167	threonine		Amino acid		Glycine, serine and threonine metabolism
	78	M32315	0.231	0.285831	133	124	9	17.1	0.24121	0.000553397	0.00153872	0.850041	-0.0067788	0.393572	133	serine			C00065	HMDB00187	serine		Amino acid		Glycine, serine and threonine metabolism
	79	M20675	0.609	0.594721	6	14	8	5.6	-0.407689	4.0583e-09	-0.0100791	0.209076	0.00556837	0.476959	6	1,5-anhydroglucitol			C07326	HMDB02712	1,5-anhydroglucitol		Carbohydrate		Glycolysis, gluconeogenesis, pyruvate metabolism
	80	M01572	0.279	0.0526027	99	208	109	13.2	0.541211	3.27919e-15	-0.00115048	0.883918	-0.0151643	0.0489202	99	glycerate			C00258	HMDB00139	glycerate		Carbohydrate		Glycolysis, gluconeogenesis, pyruvate metabolism
	81	M20489	0.171	0.41692	161	59	102	9.6	-0.180707	0.00813491	0.00832743	0.296166	0.0482245	8.85654e-10	161	glucose			C00031	HMDB00122	glucose		Carbohydrate		Glycolysis, gluconeogenesis, pyruvate metabolism
	82	M00527	0.154	0.41376	169	60	109	8.6	-0.135062	0.048416	0.00702984	0.379268	0.0472259	2.14585e-09	169	lactate			C00186	HMDB00190	lactate		Carbohydrate		Glycolysis, gluconeogenesis, pyruvate metabolism
	83	M00599	0.124	0.145859	181	193	12	37.1	0.0800439	0.251809	-0.00175203	0.830107	0.0189973	0.0173396	181	pyruvate			C00022	HMDB00243	pyruvate		Carbohydrate		Glycolysis, gluconeogenesis, pyruvate metabolism
	84	M01558	0.186	0.328728	152	101	51	15.3	-0.023574	0.734584	0.0302903	0.000207837	-0.00541225	0.495365	152	4-acetamidobutanoate			C02946	HMDB03681	4-acetamidobutanoate		Amino acid		Guanidino and acetamido metabolism
	85	M32593	0.01	0.0769127	203	205	2	24.3	-0.199706	0.00427071	0.00867145	0.287686	-0.00516905	0.516046	203	heme			C00032	HMDB03178	heme		Cofactors and vitamins		Hemoglobin and porphyrin
	86	M27716	0.288	0.306688	95	114	19	31	-0.312937	5.70748e-06	0.00634299	0.428842	-0.0315298	6.07116e-05	95	bilirubin (Z,Z)			C00486	HMDB00054	bilirubin		Cofactors and vitamins		Hemoglobin and porphyrin metabolism
	87	M32586	0.268	0.365375	107	78	29	21.5	0.00870044	0.90064	0.014311	0.0793661	-0.0231404	0.00371375	107	bilirubin (E,E)			C00486	HMDB00054	bilirubin		Cofactors and vitamins		Hemoglobin and porphyrin metabolism
	88	M34106	0.159	0.12775	165	197	32	35	-0.328175	1.90176e-06	-0.0140329	0.0797244	-0.0271529	0.000531943	165	bilirubin (E,Z or Z,E)			0	HMDB00488	bilirubin		Cofactors and vitamins		Hemoglobin and porphyrin metabolism
	89	M00059	0.359	0.347356	55	91	36	5.4	0.210593	0.00226846	-0.023125	0.00414089	-0.0270515	0.000598059	55	histidine			C00135	HMDB00177	histidine		Amino acid		Histidine metabolism
	90	M32379	0.326	0.426557	72	53	19	28.1	0.338413	1.10726e-06	0.00928753	0.249682	0.00942334	0.231487	72	scyllo-inositol			C06153	HMDB06088	scyllo-inositol		Lipid		Inositol metabolism
	91	M19934	0.285	0.363757	97	83	14	14.3	-0.110614	0.110384	0.0205159	0.0114423	0.0249558	0.00164312	97	myo-inositol			C00137	HMDB00211	myo-inositol		Lipid		Inositol metabolism
	92	M00542	0.32	0.30117	76	116	40	8	-0.0782131	0.263768	0.00905668	0.268507	-0.0103499	0.195209	76	3-hydroxybutyrate			C01089	HMDB00357	3-hydroxybutyrate		Lipid		Ketone bodies
	93	M37058	0.45	0.417617	28	58	30	15.9	-0.191711	0.00525546	0.023892	0.00294746	0.0335813	1.96389e-05	28	succinylcarnitine			0	not found	succinylcarnitine		Energy		Krebs cycle
	94	M01564	0.386	0.451396	49	46	3	9.2	0.18863	0.00598715	0.039243	1.14417e-06	-0.0277817	0.00039905	49	citrate			C00158	HMDB00094	citrate		Energy		Krebs cycle
	95	M01303	0.21	0.195247	142	174	32	25.1	-0.0979898	0.160348	0.0210361	0.0100714	-0.000169391	0.983028	142	malate			C00149	HMDB00156	malate		Energy		Krebs cycle
	96	M32418	0.367	0.443433	52	48	4	7.8	0.568042	1.1797e-16	0.0105542	0.179018	-0.0104935	0.171069	52	myristoleate			C08322	HMDB02000	myristoleate		Lipid		Long chain fatty acid
	97	M33969	0.341	0.334096	63	99	36	13.3	0.204614	0.00336974	0.011013	0.176337	0.00811556	0.307231	63	stearidonate			C16300	HMDB06547	stearidonate		Lipid		Long chain fatty acid
	98	M33971	0.307	0.282109	83	126	43	10.2	0.36919	1.0291e-07	0.0085905	0.285663	0.00946853	0.227996	83	10-heptadecenoate			0	not found	10-heptadecenoate		Lipid		Long chain fatty acid
	99	M01110	0.302	0.266379	85	142	57	6.7	-0.217352	0.00183548	-0.00324483	0.689975	0.0158486	0.046187	85	arachidonate			C00219	HMDB01043	arachidonate		Lipid		Long chain fatty acid
	100	M33447	0.288	0.364215	96	81	15	7.5	0.327191	2.53743e-06	0.000117473	0.988396	0.0118168	0.134194	96	palmitoleate			C08362	HMDB03229	palmitoleate		Lipid		Long chain fatty acid
	101	M33587	0.265	0.310715	110	112	2	12.9	-0.0703182	0.315638	0.00468891	0.567142	0.00435086	0.586424	110	eicosenoate			0	HMDB02231	eicosenoate		Lipid		Long chain fatty acid
	102	M17805	0.264	0.339647	113	97	16	11.1	-0.0421361	0.547323	0.00416354	0.611128	0.0109252	0.171864	113	dihomo-linoleate			C16525	not found	dihomo-linoleate		Lipid		Long chain fatty acid
	103	M33972	0.252	0.277777	118	130	12	12.3	0.249301	0.000350178	0.0133956	0.0994229	-0.00158984	0.841084	118	10-nonadecenoate			0	not found	10-nonadecenoate		Lipid		Long chain fatty acid
	104	M01365	0.24	0.340519	126	95	31	7.1	0.414527	2.26348e-09	0.00313635	0.6958	-0.00558087	0.476021	126	myristate			C06424	HMDB00806	myristate		Lipid		Long chain fatty acid
	105	M32980	0.238	0.266693	128	141	13	27	-0.0272259	0.696227	0.00304271	0.709082	0.0232505	0.00357638	128	adrenate			C16527	HMDB02226	adrenate		Lipid		Long chain fatty acid
	106	M01356	0.205	0.189018	145	175	30	18.6	0.124412	0.0750732	-0.000546767	0.946617	-0.0158084	0.0475999	145	nonadecanoate			C16535	HMDB00772	nonadecanoate		Lipid		Long chain fatty acid
	107	M01121	0.185	0.273956	153	135	18	11.3	0.28904	3.31137e-05	0.0123524	0.127554	-0.00844409	0.285701	153	margarate			0	HMDB02259	margarate		Lipid		Long chain fatty acid
	108	M01336	0.164	0.269432	164	137	27	7.8	0.0853085	0.22305	0.00163345	0.841808	0.0102733	0.198669	164	palmitate			C00249	HMDB00220	palmitate		Lipid		Long chain fatty acid
	109	M01359	0.159	0.241626	166	152	14	6.7	0.20009	0.00418771	0.000876106	0.914404	0.00991032	0.213111	166	oleate			C00712	HMDB00207	oleate		Lipid		Long chain fatty acid
	110	M01358	0.089	0.229994	192	156	36	8.8	0.0294693	0.674189	0.00595641	0.467529	-0.00282522	0.724027	192	stearate			C01530	HMDB00827	stearate		Lipid		Long chain fatty acid
	111	M01361	0.056	0.254613	200	144	56	21.9	0.537353	5.62712e-15	0.0025609	0.745635	-0.00979428	0.203908	200	pentadecanoate			C16537	HMDB00826	pentadecanoate		Lipid		Long chain fatty acid
	112	M35439	0.62	0.522911	5	21	16	11.8	-0.339466	1.04768e-06	0.00965015	0.232076	0.00660223	0.402137	5	glutaroylcarnitine			0	HMDB13130	glutaroylcarnitine		Amino acid		Lysine metabolism
	113	M01444	0.337	0.431101	64	52	12	7.4	-0.274617	8.09377e-05	0.0134137	0.0983793	-0.00482277	0.542367	64	pipecolate			C00408	HMDB00070	pipecolate		Amino acid		Lysine metabolism
	114	M01301	0.125	0.231616	180	155	25	13.5	-0.150776	0.0294453	0.0193078	0.0171449	0.0259794	0.00103558	180	lysine			C00047	HMDB00182	lysine		Amino acid		Lysine metabolism
	115	M33230	0.317	0.322172	80	107	27	45.6	-0.134152	0.0549024	-0.0149797	0.0667971	0.00751924	0.345486	80	1-palmitoleoyl-GPC			C04230	HMDB10383	1-palmitoleoyl-GPC		Lipid		Lysolipid
	116	M34214	0.3	0.20498	87	168	81	20.7	-0.130721	0.0617343	-0.00195532	0.810953	0.0112685	0.158116	87	1-arachidonoyl-GPI			0	not found	1-arachidonoyl-GPI		Lipid		Lysolipid
	117	M33822	0.275	0.219686	102	162	60	55.4	-0.172923	0.0126443	0.00484688	0.549356	-0.0304504	0.000124713	102	1-docosahexaenoyl-GPC			C04230	HMDB10404	1-docosahexaenoyl-GPC		Lipid		Lysolipid
	118	M33228	0.24	0.216922	127	163	36	47	-0.339992	9.55877e-07	-0.0130675	0.104979	-0.0105089	0.181535	127	1-arachidonoyl-GPC			C04230	HMDB10395	1-arachidonoyl-GPC		Lipid		Lysolipid
	119	M35631	0.23	0.226584	134	158	24	28.8	0.00212563	0.975783	-0.00797534	0.330246	-0.00856604	0.284038	134	1-palmitoyl-GPE			0	HMDB11503	1-palmitoyl-GPE		Lipid		Lysolipid
	120	M33821	0.229	0.159706	135	189	54	42.1	-0.233066	0.000832075	-0.0149561	0.0660438	0.00287593	0.716994	135	1-eicosatrienoyl-GPC			C04230	HMDB10394	1-eicosatrienoyl-GPC		Lipid		Lysolipid
	121	M35186	0.228	0.282883	136	125	11	38.2	-0.205405	0.00321882	0.0006148	0.939737	-0.0172571	0.0299378	136	1-arachidonoyl-GPE			0	HMDB11517	1-arachidonoyl-GPE		Lipid		Lysolipid
	122	M35626	0.225	0.242094	138	151	13	43.8	-0.0264453	0.705474	-0.0151973	0.0635588	0.00430993	0.589496	138	1-myristoyl-GPC			C04230	HMDB10379	1-myristoyl-GPC		Lipid		Lysolipid
	123	M35628	0.187	0.203829	151	169	18	38.1	-0.259754	0.000189273	-0.019252	0.0177021	0.00191035	0.809144	151	1-oleoyl-GPE			0	HMDB11506	1-oleoyl-GPE		Lipid		Lysolipid
	124	M33960	0.181	0.203287	156	170	14	33.9	-0.212299	0.00217627	-0.0174865	0.0306294	-0.0229022	0.00376196	156	1-oleoyl-GPC			C04230	HMDB02815	1-oleoyl-GPC		Lipid		Lysolipid
	125	M35254	0.176	0.175419	158	178	20	34.8	-0.236708	0.000607033	-0.0197191	0.0144248	-0.0256258	0.00114334	158	2-oleoyl-GPC			C04233	HMDB02815	2-oleoyl-GPC		Lipid		Lysolipid
	126	M34419	0.175	0.161138	159	187	28	39.5	-0.269847	7.53167e-05	-0.0162613	0.0406459	-0.0428517	4.18536e-08	159	1-linoleoyl-GPC			C04230	HMDB10386	1-linoleoyl-GPC		Lipid		Lysolipid
	127	M33957	0.148	0.165444	171	185	14	71.2	0.0522108	0.454158	0.00930664	0.254042	-0.0224568	0.00489392	171	1-heptadecanoyl-GPC			C04230	HMDB12108	1-heptadecanoyl-GPC		Lipid		Lysolipid
	128	M35253	0.144	0.17407	173	179	6	40.5	-0.229054	0.00103109	-0.0123029	0.130728	0.000331855	0.966665	173	2-palmitoyl-GPC			C04233	HMDB10382	2-palmitoyl-GPC		Lipid		Lysolipid
	129	M35255	0.128	0.179803	176	177	1	68.7	-0.112248	0.109039	-0.00624424	0.44562	-0.000330559	0.966997	176	2-stearoyl-GPC			0	HMDB11128	2-stearoyl-GPC		Lipid		Lysolipid
	130	M32635	0.126	0.305411	179	115	64	32.4	-0.14167	0.0411092	-0.00183703	0.820621	-0.0305398	0.000120824	179	1-linoleoyl-GPE			0	HMDB11507	1-linoleoyl-GPE		Lipid		Lysolipid
	131	M35305	0.11	0.10405	186	201	15	18.9	0.0934254	0.182415	0.00139035	0.865197	0.00482301	0.546335	186	1-palmitoyl-GPI			0	not found	1-palmitoyl-GPI		Lipid		Lysolipid
	132	M33961	0.105	0.171105	189	182	7	37.6	-0.148235	0.0338631	-0.0158131	0.0528965	0.00126005	0.874291	189	1-stearoyl-GPC			C04230	HMDB10384	1-stearoyl-GPC		Lipid		Lysolipid
	133	M35257	0.105	0.137852	190	196	6	41.2	-0.152113	0.0264048	-0.0184094	0.0215996	-0.0401658	3.35338e-07	190	2-linoleoyl-GPC			C04233	HMDB10386	2-linoleoyl-GPC		Lipid		Lysolipid
	134	M33955	0.097	0.0890771	191	202	11	24.4	-0.185494	0.00797213	-0.00705073	0.387574	0.008176	0.304715	191	1-palmitoyl-GPC			C04230	HMDB10382	1-palmitoyl-GPC		Lipid		Lysolipid
	135	M34416	0.082	0.0883206	195	203	8	34.8	0.0224312	0.748459	-0.0164414	0.0447109	0.00323708	0.685192	195	1-stearoyl-GPE			0	HMDB11130	1-stearoyl-GPE		Lipid		Lysolipid
	136	M19324	0.073	0.0478777	199	209	10	22.8	0.174613	0.0124287	0.0138611	0.0894133	-0.00695727	0.382126	199	1-stearoyl-GPI			0	not found	1-stearoyl-GPI		Lipid		Lysolipid
	137	M33871	0	0.0811335	207	204	3	62.3	-0.1771	0.011056	-0.00219874	0.78695	-0.0195561	0.0139612	207	1-eicosadienoyl-GPC			C04230	HMDB10392	1-eicosadienoyl-GPC		Lipid		Lysolipid
	138	M33968	0.335	0.378426	66	74	8	14.5	0.378554	4.71044e-08	0.011158	0.164989	-0.0146339	0.0622148	66	5-dodecenoate			0	HMDB00529	5-dodecenoate		Lipid		Medium chain fatty acid
	139	M32497	0.3	0.417912	88	56	32	17.1	0.224587	0.00129789	0.00981001	0.228348	-0.00688811	0.386082	88	10-undecenoate			0	not found	10-undecenoate		Lipid		Medium chain fatty acid
	140	M32492	0.271	0.142715	105	194	89	9.8	0.0542043	0.437915	-0.00548487	0.502085	-0.0172666	0.0306197	105	caprylate			C06423	HMDB00482	caprylate		Lipid		Medium chain fatty acid
	141	M12035	0.252	0.212605	119	165	46	8.5	0.112541	0.10655	-0.0108188	0.184521	-0.0184961	0.0202541	119	pelargonate			C01601	HMDB00847	pelargonate		Lipid		Medium chain fatty acid
	142	M01645	0.222	0.261923	139	143	4	10.6	0.324498	2.99278e-06	0.00769278	0.340571	-0.0169982	0.0311627	139	laurate			C02679	HMDB00638	laurate		Lipid		Medium chain fatty acid
	143	M01644	0.2	0.225415	146	160	14	12.2	0.0946049	0.17438	-0.014088	0.0838266	-0.0196097	0.0137714	146	heptanoate			C17714	HMDB00666	heptanoate		Lipid		Medium chain fatty acid
	144	M12067	0.158	0.0713198	167	206	39	16.9	0.276685	7.15571e-05	-0.00465335	0.566112	-0.0123152	0.120003	167	undecanoate			0	HMDB00947	undecanoate		Lipid		Medium chain fatty acid
	145	M32489	0.124	0.18193	182	176	6	13.3	0.0515411	0.460995	-0.00790667	0.333595	-0.0144308	0.070812	182	caproate			C01585	HMDB00535	caproate		Lipid		Medium chain fatty acid
	146	M21127	0.087	0.214945	194	164	30	19.9	-0.0988165	0.150481	0.00101618	0.899328	0.0444201	2.01211e-08	194	1-palmitoylglycerol			0	HMDB11564	1-palmitoylglycerol		Lipid		Monoacylglycerol
	147	M21184	0	0.290384	208	122	86	64.5	-0.24909	0.000337815	0.00557475	0.491097	0.0222918	0.00488698	208	1-oleoylglycerol			0	HMDB11567	1-oleoylglycerol		Lipid		Monoacylglycerol
	148	M35854	0.298	0.22712	91	157	66	23.5	-0.0384367	0.580076	0.0236381	0.00370575	0.0174588	0.0279159	91	threitol			C16884	HMDB04136	threitol		Carbohydrate		Nucleotide sugars, pentose metabolism
	149	M11438	0.157	0.341562	168	94	74	7.6	0.671717	5.45773e-23	-0.00850306	0.270871	-0.0017249	0.818937	168	phosphate			C00009	HMDB01429	phosphate		Energy		Oxidative phosphorylation
	150	M15488	0.118	0.238562	184	154	30	18	0.401014	7.43009e-09	-0.00164904	0.837282	0.00691014	0.378059	184	acetylphosphate			C00227	HMDB01494	acetylphosphate		Energy		Oxidative phosphorylation
	151	M01508	0.317	0.278387	79	129	50	18.4	0.0634811	0.361123	0.0171329	0.0352769	0.0217892	0.00613808	79	pantothenate			C00864	HMDB00210	pantothenate		Cofactors and vitamins		Pantothenate and CoA metabolism
	152	M01299	0.449	0.422547	29	55	26	6.1	-0.402168	1.91669e-09	0.0104939	0.175746	0.0577291	6.20903e-14	29	tyrosine			C00082	HMDB00158	tyrosine		Amino acid		Phenylalanine & tyrosine metabolism
	153	M32197	0.42	0.639722	37	12	25	8.3	-0.895736	1.47131e-43	0.0156825	0.0280395	0.0457598	8.48895e-11	37	3-(4-hydroxyphenyl)lactate			C03672	HMDB00755	3-(4-hydroxyphenyl)lactate		Amino acid		Phenylalanine & tyrosine metabolism
	154	M00064	0.418	0.324036	39	105	66	5.8	-0.258749	0.000145424	0.00743463	0.348652	0.0489273	4.23732e-10	39	phenylalanine			C00079	HMDB00159	phenylalanine		Amino acid		Phenylalanine & tyrosine metabolism
	155	M36103	0.367	0.462635	51	40	11	3.6	0.0586253	0.401056	0.0182811	0.0253462	-0.0135535	0.0892147	51	p-cresol sulfate			C01468	HMDB11635	p-cresol sulfate		Amino acid		Phenylalanine & tyrosine metabolism
	156	M35126	0.332	0.457982	68	42	26	6.9	0.0893011	0.199065	0.0292847	0.00033247	-0.00390442	0.622657	68	phenylacetylglutamine			C04148	HMDB06344	phenylacetylglutamine		Amino acid		Phenylalanine & tyrosine metabolism
	157	M32553	0.264	0.409092	112	66	46	4.9	-0.0628425	0.369568	0.00974801	0.234084	0.00314811	0.693693	112	phenol sulfate			C02180	not found	phenol sulfate		Amino acid		Phenylalanine & tyrosine metabolism
	158	M12017	0.194	0.12241	147	199	52	21.3	-0.0319709	0.646655	0.0181948	0.0259137	-0.0179473	0.024387	147	3-methoxytyrosine			0	HMDB01434	3-methoxytyrosine		Amino acid		Phenylalanine & tyrosine metabolism
	159	M32836	0.27	0.166436	106	184	78	11.4	0.130575	0.0610507	0.0106274	0.192131	0.0179182	0.0244069	106	HWESASXX			0	not found	HWESASXX		Peptide		Polypeptide
	160	M03127	0.127	0.253824	178	146	32	16.8	0.0417186	0.550197	-0.00586563	0.4726	-0.019201	0.0161767	178	hypoxanthine			C00262	HMDB00157	hypoxanthine		Nucleotide		Purine metabolism, (hypo)xanthine/inosine containing
	161	M03147	0.056	0.154124	201	192	9	22.1	-0.0391328	0.574451	-0.0072276	0.375271	0.0250113	0.0017202	201	xanthine			C00385	HMDB00292	xanthine		Nucleotide		Purine metabolism, (hypo)xanthine/inosine containing
	162	M15650	0.183	0.25253	154	147	7	12	-0.0386872	0.577273	0.023717	0.00356378	0.0194323	0.014354	154	N1-methyladenosine			C02494	HMDB03331	N1-methyladenosine		Nucleotide		Purine metabolism, adenine containing
	163	M35114	0	0.122119	209	200	9	33.4	-0.188841	0.00691476	0.00301971	0.711295	0.00846478	0.287962	209	7-methylguanine			C02242	HMDB00897	7-methylguanine		Nucleotide		Purine metabolism, guanine containing
	164	M01604	0.609	0.586723	7	16	9	4.9	-0.901231	1.37129e-43	-0.000343033	0.961837	0.0437622	6.39009e-10	7	urate			C00366	HMDB00289	urate		Nucleotide		Purine metabolism, urate metabolism
	165	M33442	0.366	0.422915	53	54	1	14.6	-0.174422	0.0104624	0.0464229	7.54334e-09	0.020256	0.00920367	53	pseudouridine			C02067	HMDB00767	pseudouridine		Nucleotide		Pyrimidine metabolism, uracil containing
	166	M00606	0.219	0.280604	140	127	13	7.4	0.0137122	0.844902	-0.00701375	0.392316	-0.000225663	0.9775	140	uridine			C00299	HMDB00296	uridine		Nucleotide		Pyrimidine metabolism, uracil containing
	167	M37506	0.302	0.404	86	67	19	0	0.424801	6.52257e-10	-0.00302875	0.703175	-0.0290361	0.000194025	86	palmitoyl sphingomyelin			NA	Could be HMDB10169	palmitoyl sphingomyelin		Lipid		Sphingolipid
	168	M31591	0.712	0.697087	3	8	5	6.9	-0.538797	3.71534e-15	-0.0195806	0.0129116	-0.00441414	0.565126	3	androsterone sulfate			C04555	HMDB02759	androsterone sulfate		Lipid		Sterol/Steroid
	169	M33973	0.65	0.682512	4	10	6	5.4	-0.774936	4.50371e-31	-0.0230878	0.00213685	-0.00879682	0.229543	4	epiandrosterone sulfate			C07635	HMDB00365	epiandrosterone sulfate		Lipid		Sterol/Steroid
	170	M32425	0.607	0.776508	8	2	6	4.2	-0.694969	3.28856e-26	-0.0580356	1.48437e-14	0.00795775	0.271491	8	dehydroisoandrosterone sulfate			C04555	HMDB01032	dehydroisoandrosterone sulfate		Lipid		Sterol/Steroid
	171	M37202	0.604	0.795067	10	1	9	0	-0.972109	1.07552e-51	-0.0408835	7.22076e-09	0.0245055	0.000349289	10	4-androsten-3beta,17beta-diol disulfate 1			C04295	HMDB03818	4-androsten-3beta,17beta-diol disulfate 1		Lipid		Sterol/Steroid
	172	M37190	0.592	0.749568	12	4	8	0	-1.27979	2.16034e-95	-0.00863531	0.170254	0.00776009	0.206695	12	5alpha-androstan-3beta,17beta-diol disulfate			C12525	HMDB00493	5alpha-androstan-3beta,17beta-diol disulfate		Lipid		Sterol/Steroid
	173	M37203	0.582	0.768992	13	3	10	0	-0.9593	2.30075e-49	-0.0247622	0.000504854	0.0290915	2.92162e-05	13	4-androsten-3beta,17beta-diol disulfate 2			C04295	HMDB03818	4-androsten-3beta,17beta-diol disulfate 2		Lipid		Sterol/Steroid
	174	M36776	0.298	0.456246	92	43	49	29.2	-0.281814	4.35041e-05	0.016943	0.0348986	0.0294107	0.000183595	92	7-alpha-hydroxy-3-oxo-4-cholestenoate			C17337	HMDB12458	7-alpha-hydroxy-3-oxo-4-cholestenoate		Lipid		Sterol/Steroid
	175	M01769	0.277	0.244996	101	150	49	17.4	-0.0232595	0.739649	-0.00240296	0.769089	-0.0133194	0.0957706	101	cortisone			C00762	HMDB02802	cortisone		Lipid		Sterol/Steroid
	176	M00063	0.244	0.356011	124	86	38	9.7	0.327956	2.27573e-06	-0.0154026	0.0562133	-0.0124961	0.112381	124	cholesterol			C00187	HMDB00067	cholesterol		Lipid		Sterol/Steroid
	177	M01712	0.154	0.322065	170	108	62	7.5	0.0851178	0.217392	0.020739	0.0102925	-0.037257	2.60277e-06	170	cortisol			C00735	HMDB00063	cortisol		Lipid		Sterol/Steroid
	178	M20699	0.322	0.354274	75	87	12	15.1	0.0442593	0.518678	0.0342835	2.12362e-05	0.0287396	0.000255556	75	erythritol			C00503	HMDB02994	erythritol		Xenobiotics		Sugar, sugar substitute, starch
	179	M01561	0.193	0.413292	148	61	87	19.3	0.292839	2.63229e-05	0.00685808	0.397503	-0.00988403	0.211678	148	alpha-tocopherol			C02477	HMDB01893	alpha-tocopherol		Cofactors and vitamins		Tocopherol metabolism
	180	M32675	0.465	0.481204	25	31	6	9.4	0.193827	0.00409281	0.0568886	1.14931e-12	0.0132364	0.0853816	25	C-glycosyltryptophan			0	not found	C-glycosyltryptophan		Amino acid		Tryptophan metabolism
	181	M15140	0.433	0.473168	33	33	0	7.8	-0.189646	0.00507259	0.0354303	8.19001e-06	0.0418848	7.17634e-08	33	kynurenine			C00328	HMDB00684	kynurenine		Amino acid		Tryptophan metabolism
	182	M37097	0.428	0.36141	36	84	48	0	-0.0905278	0.189026	-0.0404348	6.32993e-07	-0.00677327	0.389151	36	tryptophan betaine			C09213	not found	tryptophan betaine		Amino acid		Tryptophan metabolism
	183	M00054	0.387	0.411128	48	64	16	6.2	-0.520599	3.88301e-14	-0.00969657	0.220296	0.00949734	0.218707	48	tryptophan			C00078	HMDB00929	tryptophan		Amino acid		Tryptophan metabolism
	184	M02342	0.331	0.468301	69	35	34	0	0.0659624	0.338356	-0.00465203	0.563623	-0.0411801	2.05566e-07	69	serotonin			C00780	HMDB00259	serotonin		Amino acid		Tryptophan metabolism
	185	M32405	0.302	0.365289	84	79	5	12.7	0.131086	0.0568981	0.000421521	0.9582	-0.0422009	9.86998e-08	84	indolepropionate			0	HMDB02302	indolepropionate		Amino acid		Tryptophan metabolism
	186	M27672	0.248	0.411188	121	63	58	5.6	-0.17269	0.0135625	-0.00531608	0.515082	0.0070997	0.373171	121	3-indoxyl sulfate			0	HMDB00682	3-indoxyl sulfate		Amino acid		Tryptophan metabolism
	187	M27513	0.235	0.417782	130	57	73	14.4	-0.243645	0.00048738	0.00235846	0.772013	-0.00124899	0.875083	130	indoleacetate			C00954	HMDB00197	indoleacetate		Amino acid		Tryptophan metabolism
	188	M15630	0.553	0.550589	16	17	1	26.2	0.0528136	0.449735	0.0193675	0.0179593	-0.00329251	0.679717	16	N-acetylornithine			C00437	HMDB03357	N-acetylornithine		Amino acid		Urea cycle; arginine-, proline-, metabolism
	189	M01898	0.542	0.60977	17	13	4	5.9	-0.542509	2.25477e-15	0.00825688	0.29306	0.0220698	0.00406697	17	proline			C00148	HMDB00162	proline		Amino acid		Urea cycle; arginine-, proline-, metabolism
	190	M02132	0.471	0.444151	23	47	24	10.3	-0.089247	0.19554	0.025439	0.0016508	-0.0354969	7.31213e-06	23	citrulline			C00327	HMDB00904	citrulline		Amino acid		Urea cycle; arginine-, proline-, metabolism
	191	M01670	0.331	0.388111	70	71	1	10.1	-0.0891975	0.200726	0.00714254	0.380865	0.0217435	0.00638295	70	urea			C00086	HMDB00294	urea		Amino acid		Urea cycle; arginine-, proline-, metabolism
	192	M01638	0.244	0.329019	123	100	23	14.5	0.223125	0.00140506	-0.00431223	0.596546	-0.0067528	0.395781	123	arginine			C00062	HMDB00517	arginine		Amino acid		Urea cycle; arginine-, proline-, metabolism
	193	M32319	0.105	0.197532	188	173	15	12.5	-0.363503	1.60742e-07	0.00808673	0.314945	0.0136746	0.0818874	188	trans-4-hydroxyproline			C01157	HMDB00725	trans-4-hydroxyproline		Amino acid		Urea cycle; arginine-, proline-, metabolism
	194	M01493	0.081	0.166473	196	183	13	26.6	-0.200581	0.00400976	0.0192052	0.0183869	0.00113374	0.886418	196	ornithine			C00077	HMDB00214	ornithine		Amino acid		Urea cycle; arginine-, proline-, metabolism
	195	M36808	0	0.157765	205	191	14	14	-0.110051	0.114508	0.0222557	0.00642994	0.00370754	0.641135	205	dimethylarginine			C03626	HMDB03334	dimethylarginine		Amino acid		Urea cycle; arginine-, proline-, metabolism
	196	M33937	0.557	0.641596	15	11	4	9.6	-0.861728	5.38866e-39	-0.00968621	0.185644	0.0334776	3.19349e-06	15	alpha-hydroxyisovalerate			0	HMDB00407	alpha-hydroxyisovalerate		Amino acid		Valine, leucine and isoleucine metabolism
	197	M01125	0.486	0.54356	20	19	1	6	-0.816697	1.38763e-35	0.00306297	0.675179	0.0467127	1.02013e-10	20	isoleucine			C00407	HMDB00172	isoleucine		Amino acid		Valine, leucine and isoleucine metabolism
	198	M34407	0.472	0.486489	22	30	8	12.9	-0.73467	2.03808e-28	-0.00899325	0.229506	0.0435237	3.70194e-09	22	isovalerylcarnitine			0	HMDB00688	isovalerylcarnitine		Amino acid		Valine, leucine and isoleucine metabolism
	199	M33441	0.464	0.521947	26	22	4	8.8	-0.105312	0.132024	0.015033	0.0660935	0.00280105	0.725459	26	isobutyrylcarnitine			0	HMDB00736	isobutyrylcarnitine		Amino acid		Valine, leucine and isoleucine metabolism
	200	M00060	0.433	0.499175	34	25	9	6	-0.786829	1.57994e-32	0.0043995	0.553014	0.0393179	7.28462e-08	34	leucine			C00123	HMDB00687	leucine		Amino acid		Valine, leucine and isoleucine metabolism
	201	M01649	0.412	0.467987	43	36	7	5.9	-0.570325	1.53302e-17	0.00823077	0.28215	0.0498899	4.33507e-11	43	valine			C00183	HMDB00883	valine		Amino acid		Valine, leucine and isoleucine metabolism
	202	M35431	0.318	0.490897	77	28	49	17.2	-0.608078	2.06023e-19	0.0133442	0.0832483	0.0349363	3.83982e-06	77	2-methylbutyroylcarnitine			0	HMDB00378	2-methylbutyroylcarnitine		Amino acid		Valine, leucine and isoleucine metabolism
	203	M12129	0.237	0.306877	129	113	16	18.9	-0.607666	6.78043e-19	-0.00102718	0.89538	0.0070984	0.351977	129	beta-hydroxyisovalerate			0	HMDB00754	beta-hydroxyisovalerate		Amino acid		Valine, leucine and isoleucine metabolism
	204	M15676	0.225	0.508496	137	23	114	8.3	-0.856943	1.111e-38	-0.0187252	0.0105521	0.0334032	3.29101e-06	137	3-methyl-2-oxovalerate			C00671	HMDB00491	3-methyl-2-oxovalerate		Amino acid		Valine, leucine and isoleucine metabolism
	205	M22116	0.139	0.472477	175	34	141	9.3	-0.84434	2.70774e-37	-0.0240522	0.00111472	0.0241956	0.00078235	175	4-methyl-2-oxopentanoate			C00233	HMDB00695	4-methyl-2-oxopentanoate		Amino acid		Valine, leucine and isoleucine metabolism
	206	M22030	0.107	0.225938	187	159	28	21.7	-0.210757	0.0024486	0.0133998	0.0988757	0.0179931	0.0232893	187	2-hydroxyisobutyrate			0	HMDB00729	2-hydroxyisobutyrate		Amino acid		Valine, leucine and isoleucine metabolism
	207	M21047	0	0.402934	206	69	137	10.4	-0.445374	6.59743e-11	-0.0107744	0.171381	0.0397437	2.89424e-07	206	3-methyl-2-oxobutyrate			C00141	HMDB00019	3-methyl-2-oxobutyrate		Amino acid		Valine, leucine and isoleucine metabolism
	208	M31555	0.293	0.24912	94	148	54	13.4	-0.25882	0.0002083	0.00441355	0.587114	0.00717838	0.365629	94	pyridoxate			C00847	HMDB00017	pyridoxate		Cofactors and vitamins		Vitamin B6 metabolism
	209	M00569	0.391	0.368924	46	76	30	12.2	0.151164	0.0302056	-0.0100407	0.217878	0.0186736	0.0190321	46	caffeine			C07481	HMDB01847	caffeine		Xenobiotics		Xanthine metabolism
	210	M18394	0.389	0.278433	47	128	81	15.8	0.181914	0.00929602	0.00681984	0.403534	0.00225929	0.776745	47	theophylline			C07130	HMDB01889	theophylline		Xenobiotics		Xanthine metabolism
	211	M18392	0.356	0.206455	56	167	111	8.3	0.207013	0.00301862	-0.0080989	0.319962	0.0123947	0.119077	56	theobromine			C07480	HMDB02825	theobromine		Xenobiotics		Xanthine metabolism
	212	M18254	0.3	0.313484	90	110	20	13.2	0.156577	0.025289	-0.00615292	0.451646	-0.000124439	0.987555	90	paraxanthine			C13747	HMDB01860	paraxanthine		Xenobiotics		Xanthine metabolism

## Sheet: Sheet3
BIOCHEMICAL	SUPER_PATHWAY	SUB_PATHWAY	METABOLON_ID	PLATFORM	KEGG_ID	CAS	RI	MASS	HMDB_ID
1-arachidonoyl-GPC	Lipid	Lysolipid	34214	LC/MS neg	C03819	0	5479	619.4	0
1-arachidonoyl-GPE	Lipid	Lysolipid	34214	LC/MS neg	C03819	0	5479	619.4	0
1-arachidonoyl-GPI	Lipid	Lysolipid	34214	LC/MS neg	C03819	0	5479	619.4	0
1-docosahexaenoyl-GPC	Lipid	Lysolipid	33822	LC/MS pos	0	0	5518	568.4	0
1-eicosadienoyl-GPC	Lipid	Lysolipid	33871	LC/MS pos	0	0	5696	548.3	0
1-eicosatrienoyl-GPC	Lipid	Lysolipid	33821	LC/MS pos	0	0	5600	546.4	0
1-heptadecanoyl-GPC	Lipid	Lysolipid	33957	LC/MS pos	0	50930-23-9;	5750	510.4	0
1-linoleoyl-GPC	Lipid	Lysolipid	32635	LC/MS neg	0	0	5725	476.3	0
1-linoleoyl-GPE	Lipid	Lysolipid	32635	LC/MS neg	0	0	5725	476.3	0
1-myristoyl-GPC	Lipid	Lysolipid	35626	LC/MS pos	0	20559-16-4;	5481	468.3	0
1-oleoylglycerol	Lipid	Lysolipid	35626	LC/MS pos	0	20559-16-4;	5481	468.3	0
1-oleoyl-GPC	Lipid	Lysolipid	35628	LC/MS neg	0	0	5928	478.3	0
1-oleoyl-GPE	Lipid	Lysolipid	35628	LC/MS neg	0	0	5928	478.3	0
1-palmitoleoyl-GPC	Lipid	Lysolipid	33230	LC/MS pos	0	0	5524	494.3	0
1-palmitoylglycerol	Lipid	Lysolipid	33230	LC/MS pos	0	0	5524	494.3	0
1-palmitoyl-GPC	Lipid	Medium chain fatty acid	32497	LC/MS neg	0	1333-28-4;	5086	183.3	0
1-palmitoyl-GPE	Lipid	Medium chain fatty acid	32497	LC/MS neg	0	1333-28-4;	5086	183.3	0
1-palmitoyl-GPI	Lipid	Medium chain fatty acid	32497	LC/MS neg	0	1333-28-4;	5086	183.3	0
1-stearoyl-GPC	Lipid	Medium chain fatty acid	32497	LC/MS neg	0	1333-28-4;	5086	183.3	0
1-stearoyl-GPE	Lipid	Medium chain fatty acid	32497	LC/MS neg	0	1333-28-4;	5086	183.3	0
1-stearoyl-GPI	Lipid	Medium chain fatty acid	32497	LC/MS neg	0	1333-28-4;	5086	183.3	0
2-aminobutyrate	Amino acid	Butanoate metabolism	32348	LC/MS pos	C02261	1492-24-6;	758	104.1	HMDB00650
2-hydroxybutyrate	Xenobiotics	Drug	33173	LC/MS neg	0	0	1703	246.1	0
2-hydroxyisobutyrate	Amino acid	Valine, leucine and isoleucine metabolism	22030	GC/MS	0	594-61-6;	1107.5	130.9	HMDB00729
2-hydroxypalmitate	Lipid	Fatty acid, monohydroxy	35675	LC/MS neg	0	764-67-0;	5508	271.3	0
2-hydroxystearate	Lipid	Fatty acid, monohydroxy	17945	LC/MS neg	C03045	629-22-1;	5705	299.4	0
2-linoleoyl-GPC	Lipid	Lysolipid	36593	LC/MS neg	0	0	5650	476.4	0
2-methylbutyroylcarnitine	Amino acid	Valine, leucine and isoleucine metabolism	35431	LC/MS pos	0	31023-25-3;	2439	246.1	HMDB00378
2-oleoyl-GPC	Lipid	Lysolipid	35254	LC/MS pos	0	0	5640	522.4	0
2-palmitoyl-GPC	Lipid	Lysolipid	35253	LC/MS pos	0	0	5604	496.3	0
2-stearoyl-GPC	Lipid	Lysolipid	35255	LC/MS pos	0	0	5780	524.4	0
2-tetradecenoyl carnitine	Lipid	Carnitine metabolism	35472	LC/MS pos	0	137132-46-8;	5085	370.3	0
3-(4-hydroxyphenyl)lactate	Amino acid	Phenylalanine & tyrosine metabolism	32197	LC/MS neg	C03672	6482-98-0;	1395	181.1	HMDB00755
3-carboxy-4-methyl-5-propyl-2-furanpropanoate	Xenobiotics	Drug	34365	LC/MS pos	0	0	1960	271.2	0
3-dehydrocarnitine	Lipid	Fatty acid, dicarboxylate	31787	LC/MS neg	0	86879-39-2;	2815	239.1	0
3-hydroxybutyrate	Amino acid	Valine, leucine and isoleucine metabolism	32397	GC/MS	0	0	1269	247.1	HMDB00396
3-indoxyl sulfate	Amino acid	Tryptophan metabolism	27672	LC/MS neg	0	2642-37-7;	2258	212	HMDB00682
3-methoxytyrosine	Amino acid	Phenylalanine & tyrosine metabolism	12017	LC/MS pos	0	300-48-1;	1765	212.1	HMDB01434
3-methyl-2-oxobutyrate	Amino acid	Valine, leucine and isoleucine metabolism	21047	LC/MS neg	C00141	3715-29-5;	1489	115.1	HMDB00019
3-methyl-2-oxovalerate	Amino acid	Valine, leucine and isoleucine metabolism	15676	LC/MS neg	C00671	51829-07-3;	2106	129.2	HMDB03736
4-acetamidobutanoate	Amino acid	Guanidino and acetamido metabolism	1558	LC/MS pos	C02946	3025-96-5;	1724	146.1	HMDB03681
4-androsten-3beta,17beta-diol disulfate 1	Xenobiotics	Drug	36097	LC/MS neg	0	10066-90-7;32113-41-0;	1776	230.1	0
4-androsten-3beta,17beta-diol disulfate 2	Xenobiotics	Drug	36097	LC/MS neg	0	10066-90-7;32113-41-0;	1776	230.1	0
4-methyl-2-oxopentanoate	Amino acid	Valine, leucine and isoleucine metabolism	22116	LC/MS neg	C00233	816-66-0;	2200	129.2	HMDB00695
4-vinylphenol sulfate	Xenobiotics	Benzoate metabolism	36098	LC/MS neg	0	0	3323	199.1	0
5alpha-androstan-3beta,17beta-diol disulfate	Xenobiotics	Benzoate metabolism	36098	LC/MS neg	0	0	3323	199.1	0
5-dodecenoate	Xenobiotics	Benzoate metabolism	36098	LC/MS neg	0	0	3323	199.1	0
5-oxoproline	Amino acid	Glutathione metabolism	1494	LC/MS pos	C01879	98-79-3;	1446	130.1	HMDB00267
7-alpha-hydroxy-3-oxo-4-cholestenoate	Amino acid	Glutathione metabolism	1494	LC/MS pos	C01879	98-79-3;	1446	130.1	HMDB00267
7-methylguanine	Nucleotide	Purine metabolism, guanine containing	35114	LC/MS pos	C02242	578-76-7;	1353	166.1	HMDB00897
acetylcarnitine	Lipid	Carnitine metabolism	32198	LC/MS pos	0	5080-50-2;	1203	204.2	0
acetylphosphate	Energy	Oxidative phosphorylation	15488	GC/MS	C00227	94249-01-1;	1263	211	HMDB01494
ADpSGEGDFXAEGGGVR	Nucleotide	Purine metabolism, adenine containing	555	LC/MS pos	C00212	58-61-7;	1605	268.1	HMDB00050
adrenate	Peptide	Fibrinogen cleavage peptide	33801	LC/MS pos	0	0	3490	809	0
ADSGEGDFXAEGGGVR	Lipid	Long chain fatty acid	32980	LC/MS neg	C16527	2091-25-0;	5684	331.3	HMDB02226
alanine	Amino acid	Alanine and aspartate metabolism	32339	GC/MS	C00041	56-41-7;	1487.9	232.1	HMDB00161
alpha-hydroxyisovalerate	Amino acid	Valine, leucine and isoleucine metabolism	33937	LC/MS neg	0	600-37-3;	1142	117.1	HMDB00407
alpha-tocopherol	Cofactors and vitamins	Tocopherol metabolism	1561	GC/MS	C02477	59-02-9;10191-41-0;	2305.4	502.5	HMDB01893
androsterone sulfate	Lipid	Sterol/Steroid	31591	LC/MS neg	0	2479-86-9 ;	5011	369.2	HMDB02759
arachidonate	Carbohydrate	Nucleotide sugars, pentose metabolism	15964	GC/MS	C00474	488-82-4;	1687.5	217	HMDB01851
arginine	Amino acid	Urea cycle; arginine-, proline-, metabolism	1638	LC/MS neg	C00062	1119-34-2;	728	173.2	HMDB03416,HMDB00517
asparagine	Amino acid	Alanine and aspartate metabolism	34283	GC/MS	C00152	70-47-3;	1854	232.2	HMDB00168
aspartate	Amino acid	Alanine and aspartate metabolism	15996	GC/MS	C00049	56-84-8;	1529.7	232	HMDB00191
aspartylphenylalanine	Peptide	Dipeptide	22175	LC/MS pos	0	13433-09-5;	2538	281.1	HMDB00706
benzoate	Xenobiotics	Benzoate metabolism	15778	LC/MS neg	C00180	65-85-0;	1757	121.2	HMDB01870
beta-hydroxyisovalerate	Amino acid	Valine, leucine and isoleucine metabolism	12129	LC/MS neg	0	625-08-1;	1043	117.1	HMDB00754
betaine	Amino acid	Glycine, serine and threonine metabolism	3141	LC/MS pos	C00719	107-43-7;	721	118.2	HMDB00043
bilirubin (E,E)*	Cofactors and vitamins	Hemoglobin and porphyrin metabolism	32586	LC/MS Pos	C00486	635-65-4;	4625	585.2	HMDB00054
bilirubin (E,Z or Z,E)*	Cofactors and vitamins	Hemoglobin and porphyrin metabolism	34106	LC/MS Pos	0	69853-43-6	4958	585.3	HMDB00488
bilirubin (Z,Z)	Cofactors and vitamins	Hemoglobin and porphyrin metabolism	27716	LC/MS Neg	C00486	635-65-4;	4812	583.2	HMDB00054
butyrylcarnitine	Lipid	Fatty acid metabolism (also BCAA metabolism)	32412	LC/MS pos	C02862	25576-40-3;	2007	232.2	HMDB02013
caffeine	Lipid	Fatty acid metabolism (also BCAA metabolism)	32412	LC/MS pos	C02862	25576-40-3;	2007	232.2	HMDB02013
caproate	Lipid	Medium chain fatty acid	1642	LC/MS neg	C01571	112-37-8;	5092	171.2	HMDB00511
caprylate	Lipid	Medium chain fatty acid	32489	LC/MS neg	C01585	142-62-1;	2766	115.2	HMDB00535
carnitine	Lipid	Carnitine metabolism	15500	LC/MS pos	C00487	461-05-2;	702	162.2	HMDB00062
catechol sulfate	Xenobiotics	Benzoate metabolism	35320	LC/MS neg	C00090	0	1928	188.9	0
C-glycosyltryptophan	Xenobiotics	Benzoate metabolism	35320	LC/MS neg	C00090	0	1928	188.9	0
cholesterol	Lipid	Sterol/Steroid	63	GC/MS	C00187	57-88-5;	2316.9	329.3	HMDB00067
choline	Lipid	Glycerolipid metabolism	15506	LC/MS pos	C00114	67-48-1;	674	104.2	HMDB00097
cis-4-decenoyl carnitine	Lipid	Glycerolipid metabolism	15506	LC/MS pos	C00114	67-48-1;	674	104.2	HMDB00097
citrate	Energy	Krebs cycle	1564	GC/MS	C00158	77-92-9;	1763.4	273.1	HMDB00094
citrulline	Amino acid	Urea cycle; arginine-, proline-, metabolism	2132	LC/MS pos	C00327	372-75-8;	715	176.1	HMDB00904
cortisol	Lipid	Sterol/Steroid	1712	LC/MS pos	C00735	50-23-7;	4573	363.2	HMDB00063
cortisone	Lipid	Sterol/Steroid	1769	LC/MS pos	C00762	53-06-5;	4420	361.2	HMDB02802
creatine	Amino acid	Creatine metabolism	27718	LC/MS pos	C00300	57-00-1;	758	132.1	HMDB00064
creatinine	Amino acid	Creatine metabolism	513	LC/MS pos	C00791	60-27-5;	730	114.1	HMDB00562
cysteine	Amino acid	Cysteine, methionine, SAM, taurine metabolism	31453	GC/MS	C00097	52-90-4;56-89-3;	1560.1	218	HMDB00574
decanoylcarnitine	Lipid	Carnitine metabolism	33941	LC/MS pos	0	1492-27-9 ;	4700	316.3	HMDB00651
dehydroisoandrosterone sulfate	Lipid	Carnitine metabolism	33941	LC/MS pos	0	1492-27-9 ;	4700	316.3	HMDB00651
deoxycholate	Lipid	Bile acid metabolism	1114	LC/MS neg	C04483	83-44-3;	5268	391.4	HMDB00626
dihomo-linoleate	Lipid	Bile acid metabolism	1114	LC/MS neg	C04483	83-44-3;	5268	391.4	HMDB00626
dihomolinolenate	Lipid	Long chain fatty acid	17805	LC/MS neg	0	2091-39-6;	5722	307.3	0
dimethylarginine	Lipid	Essential fatty acid	35718	LC/MS neg	C03242	0	5600	305.4	HMDB02925
docosahexaenoate	Amino acid	Urea cycle; arginine-, proline-, metabolism	36808	LC/MS pos	C03626	0	812	203.2	HMDB01539,HMDB03334
docosapentaenoate	Lipid	Essential fatty acid	19323	LC/MS neg	C06429	6217-54-5;	5518	327.3	HMDB02183
DSGEGDFXAEGGGVR	Lipid	Fatty acid, dicarboxylate	32388	LC/MS neg	C02678	693-23-2 ;	2990	229.2	HMDB00623
eicosapentaenoate	Peptide	Fibrinogen cleavage peptide	31548	LC/MS pos	0	0	3379	733.5	0
eicosenoate	Lipid	Essential fatty acid	18467	LC/MS neg	C06428	10-2005-9;10417-94-4;	5442	301.3	HMDB01999
epiandrosterone sulfate	Lipid	Sterol/Steroid	33973	LC/MS neg	0	22229-22-7;	4838	369.3	0
erythritol	Xenobiotics	Sugar, sugar substitute, starch	20699	GC/MS	C00503	149-32-6;	1517.5	217	HMDB02994
erythronate	Xenobiotics	Sugar, sugar substitute, starch	20699	GC/MS	C00503	149-32-6;	1517.5	217	HMDB02994
erythrose	Carbohydrate	Fructose, mannose, galactose, starch, and sucrose metabolism	27722	GC/MS	C01796	583-50-6;	1426.4	204	HMDB02649
fructose	Carbohydrate	Fructose, mannose, galactose, starch, and sucrose metabolism	31266	GC/MS	C00095	57-48-7;	1762.7	204	HMDB00660
gamma-glutamylglutamine	Peptide	gamma-glutamyl	2730	LC/MS pos	0	10148-81-9;	806	276.1	0
gamma-glutamylleucine	Peptide	gamma-glutamyl	18369	LC/MS pos	0	2566-39-4;	2744	261.2	0
gamma-glutamylphenylalanine	Peptide	gamma-glutamyl	33422	LC/MS pos	0	7432-24-8;	2846	295.1	HMDB00594
gamma-glutamyltyrosine	Peptide	gamma-glutamyl	2734	LC/MS pos	0	7432-23-7;	2073	311.2	0
gamma-glutamylvaline	Peptide	gamma-glutamyl	32393	LC/MS pos	0	2746-34-1;	2040	247.2	0
glucose	Carbohydrate	Glycolysis, gluconeogenesis, pyruvate metabolism	20489	GC/MS	C00293	50-99-7;	1818	217.1	HMDB00122
glutamate	Amino acid	Glutamate metabolism	32322	GC/MS	C00025	56-86-0;	1836.8	362.2	HMDB03339
glutamine	Amino acid	Glutamate metabolism	53	LC/MS pos	C00064	56-85-9;	684	147.2	HMDB00641
glutaroylcarnitine	Amino acid	Lysine metabolism	35439	LC/MS pos	0	102636-82-8;	1565	276.1	0
glycerate	Carbohydrate	Glycolysis, gluconeogenesis, pyruvate metabolism	1572	GC/MS	C00258	600-19-1;	1360.7	189	HMDB00139
glycerol	Lipid	Glycerolipid metabolism	15122	GC/MS	C00116	56-81-5;	1308	205	HMDB00131
glycerol 3-phosphate	Xenobiotics	Chemical	27728	GC/MS	C02979	819-83-0;	1691.8	243	HMDB02520
glycerophosphorylcholine	Lipid	Glycerolipid metabolism	15365	GC/MS	C00093	29849-82-9;	1719.7	357.1	HMDB00126
glycine	Amino acid	Glycine, serine and threonine metabolism	32338	GC/MS	C00037	56-40-6;	1486.9	218.1	HMDB00123
glycochenodeoxycholate	Lipid	Bile acid metabolism	32346	LC/MS neg	0	16564-43-5;	5245	448.4	0
heme	Nucleotide	Purine metabolism, guanine containing	1573	LC/MS pos	C00387	118-00-3;	1676	284	HMDB00133
heptanoate	Cofactors and vitamins	Hemoglobin and porphyrin	32593	LC/MS pos	C00032	14875-96-8;	4985	616.2	HMDB03178
hexanoylcarnitine	Lipid	Carnitine metabolism	32328	LC/MS pos	0	6920-35-0;	3174	260.2	HMDB00705
hippurate	Xenobiotics	Benzoate metabolism	15753	LC/MS pos	C01586	495-69-2;	2802	180.1	HMDB00714
histidine	Amino acid	Histidine metabolism	59	LC/MS neg	C00135	5934-29-2;	757	154.1	HMDB00177
homostachydrine	Amino acid	Urea cycle; arginine-, proline-, metabolism	22138	LC/MS pos	C02427	1190-49-4;	832	190.1	HMDB00679
HWESASXX	Amino acid	Urea cycle; arginine-, proline-, metabolism	33009	LC/MS pos	C08283	1195-94-4;	1199	158.2	HMDB04827
hypoxanthine	Nucleotide	Purine metabolism, (hypo)xanthine/inosine containing	3127	LC/MS neg	C00262	68-94-0;	1313	135.1	HMDB00157
indoleacetate	Amino acid	Tryptophan metabolism	27513	LC/MS pos	C00954	6505-45-9;	3760	176.1	HMDB00197
indolepropionate	Amino acid	Tryptophan metabolism	32405	LC/MS pos	0	830-96-6 ;	4150	190.1	HMDB02302
isobutyrylcarnitine	Amino acid	Valine, leucine and isoleucine metabolism	33441	LC/MS pos	0	25518-49-4;	1941	232.2	HMDB00736
isoleucine	Amino acid	Valine, leucine and isoleucine metabolism	1125	LC/MS pos	C00407	73-32-5;	1614	132.1	HMDB00172
isovalerate	Lipid	Fatty acid metabolism	34732	LC/MS neg	C08262	503-74-2;	1623	101.2	HMDB00718
isovalerylcarnitine	Amino acid	Valine, leucine and isoleucine metabolism	34407	LC/MS pos	0	0	2533	246.2	HMDB00688
kynurenine	Amino acid	Tryptophan metabolism	15140	LC/MS pos	C00328	2922-83-0;	1902	209.1	HMDB00684
lactate	Carbohydrate	Glycolysis, gluconeogenesis, pyruvate metabolism	527	GC/MS	C00186	79-33-4;	1102.8	116.9	HMDB00190
laurate	Lipid	Sterol/Steroid	33488	GC/MS	C01189	80-99-9 ;	2337	458.5	HMDB01170
laurylcarnitine	Lipid	Carnitine metabolism	34534	LC/MS pos	0	0	5066	344.3	0
leucine	Amino acid	Valine, leucine and isoleucine metabolism	60	LC/MS pos	C00123	61-90-5;	1674	132.2	HMDB00687
linoleate	Lipid	Fatty acid, amide	32455	LC/MS pos	0	0	5639	280.2	0
linolenate	Lipid	Long chain fatty acid	1105	LC/MS neg	C01595	60-33-3;	5533	279.3	HMDB00673
lysine	Amino acid	Lysine metabolism	1301	LC/MS pos	C00047	56-87-1;	603	147.2	HMDB00182
malate	Energy	Krebs cycle	1303	GC/MS	C00149	6915-15-7;	1502	233	HMDB00156
mannitol	Carbohydrate	Fructose, mannose, galactose, starch, and sucrose metabolism	15335	GC/MS	C00392	69-65-8;	1839	319.1	HMDB00765
mannose	Carbohydrate	Fructose, mannose, galactose, starch, and sucrose metabolism	584	GC/MS	C00159	3458-28-4;	1753.5	203.9	HMDB00169
margarate	Carbohydrate	Fructose, mannose, galactose, starch, and sucrose metabolism	584	GC/MS	C00159	3458-28-4;	1753.5	203.9	HMDB00169
methionine	Amino acid	Cysteine, methionine, SAM, taurine metabolism	1302	LC/MS neg	C00073	63-68-3;	1154	148.2	HMDB00696
methyl palmitate	Amino acid	Cysteine, methionine, SAM, taurine metabolism	1302	LC/MS neg	C00073	63-68-3;	1154	148.2	HMDB00696
myo-inositol	Lipid	Inositol metabolism	19934	GC/MS	C00137	87-89-8;	1924.9	217	HMDB00211
myristate	Lipid	Inositol metabolism	19934	GC/MS	C00137	87-89-8;	1924.9	217	HMDB00211
myristoleate	Lipid	Long chain fatty acid	1365	LC/MS neg	C06424	544-63-8;	5439	227.3	HMDB00806
N1-methyladenosine	Amino acid	Glycine, serine and threonine metabolism	31536	LC/MS pos	0	5657-19-2;5657-19-2 ;	2076	170.1	HMDB00439
N-acetylalanine	Nucleotide	Purine metabolism, guanine containing	35137	LC/MS pos	0	2140-67-2;	2157	312.1	HMDB04824
N-acetylglycine	Nucleotide	Purine metabolism, guanine containing	35137	LC/MS pos	0	2140-67-2;	2157	312.1	HMDB04824
N-acetylornithine	Nucleotide	Purine metabolism, guanine containing	35137	LC/MS pos	0	2140-67-2;	2157	312.1	HMDB04824
nonadecanoate	Xenobiotics	Drug	12122	LC/MS neg	C01517	22204-53-1;	4168	228.9	HMDB01923
octadecanedioate	Lipid	Fatty acid, dicarboxylate	36754	LC/MS neg	0	871-70-5;	5033	313.3	HMDB00782
octanoylcarnitine	Lipid	Carnitine metabolism	33936	LC/MS pos	0	3671-77-0;	4100	288.3	0
oleate	Lipid	Fatty acid, amide	32458	LC/MS pos	0	301-02-0;	5766	282.3	0
oleoylcarnitine	Lipid	Carnitine metabolism	35160	LC/MS pos	0	0	5202	426.4	0
ornithine	Amino acid	Urea cycle; arginine-, proline-, metabolism	1493	LC/MS pos	C00077	3184-13-2;	598	133.1	HMDB03374
palmitate	Xenobiotics	Drug	33423	LC/MS pos	0	120595-80-4;	1811	345	0
palmitoleate	Lipid	Long chain fatty acid	1336	LC/MS neg	C00249	57-10-3;	5619	255.3	HMDB00220
palmitoyl sphingomyelin	Lipid	Long chain fatty acid	33447	LC/MS neg	C08362	373-49-9;	5477	253.3	HMDB03229
palmitoylcarnitine	Lipid	Carnitine metabolism	22189	LC/MS pos	C02990	6865-14-1;	5179	400.4	HMDB00222
pantothenate	Cofactors and vitamins	Pantothenate and CoA metabolism	1508	LC/MS pos	C00864	137-08-6;	2218	220.1	HMDB00210
paraxanthine	Xenobiotics	Xanthine metabolism	18254	LC/MS pos	C13747	611-59-6;	2444	181.2	HMDB01860
p-cresol sulfate	Xenobiotics	Xanthine metabolism	18254	LC/MS pos	C13747	611-59-6;	2444	181.2	HMDB01860
pelargonate	Xenobiotics	Xanthine metabolism	18254	LC/MS pos	C13747	611-59-6;	2444	181.2	HMDB01860
pentadecanoate	Lipid	Medium chain fatty acid	12035	LC/MS neg	C01601	112-05-0;	4847	157.2	HMDB00847
phenol sulfate	Amino acid	Phenylalanine & tyrosine metabolism	32553	LC/MS neg	C02180	937-34-8;	2199	173.1	0
phenylacetylglutamine	Amino acid	Phenylalanine & tyrosine metabolism	35126	LC/MS pos	C05597	28047-15-6;	2868	265.2	HMDB06344
phenylalanine	Amino acid	Phenylalanine & tyrosine metabolism	64	LC/MS pos	C00079	63-91-2;	2056	166.1	HMDB00159
phenylalanylphenylalanine	Amino acid	Phenylalanine & tyrosine metabolism	64	LC/MS pos	C00079	63-91-2;	2056	166.1	HMDB00159
phosphate	Energy	Oxidative phosphorylation	11438	GC/MS	C00009	7664-38-2 ;	1307.7	298.9	HMDB01429
pipecolate	Amino acid	Lysine metabolism	1444	LC/MS pos	C00408	4043-87-2;	1120	130.1	HMDB00070
piperine	Xenobiotics	Food component/Plant	33935	LC/MS pos	C03882	94-62-2;	5136	286.2	0
proline	Amino acid	Urea cycle; arginine-, proline-, metabolism	1898	LC/MS pos	C00148	147-85-3;	796	116.1	HMDB00162
prolylhydroxyproline	Amino acid	Urea cycle; arginine-, proline-, metabolism	1898	LC/MS pos	C00148	147-85-3;	796	116.1	HMDB00162
propionylcarnitine	Lipid	Fatty acid metabolism (also BCAA metabolism)	32452	LC/MS pos	C03017	17298-37-2 ;	1589	218.2	HMDB00824
pseudouridine	Nucleotide	Pyrimidine metabolism, uracil containing	33442	LC/MS pos	C02067	1445-07-4;	1180	245	HMDB00767
pyridoxate	Cofactors and vitamins	Vitamin B6 metabolism	31555	LC/MS neg	C00847	82-82-6 ;	2210	182.1	HMDB00017
pyroglutamine	Cofactors and vitamins	Vitamin B6 metabolism	31555	LC/MS neg	C00847	82-82-6 ;	2210	182.1	HMDB00017
pyruvate	Carbohydrate	Glycolysis, gluconeogenesis, pyruvate metabolism	599	GC/MS	C00022	127-17-3;	1130.6	217	HMDB00243
quinate	Xenobiotics	Food component/Plant	18335	GC/MS	0	77-95-2;	1791.5	345.1	0
scyllo-inositol	Lipid	Inositol metabolism	32379	GC/MS	C06153	488-59-5;	1893.8	318.2	HMDB06088
serine	Amino acid	Glycine, serine and threonine metabolism	32315	GC/MS	C00065	56-45-1;	1656.3	320.2	HMDB03406
serotonin	Amino acid	Glycine, serine and threonine metabolism	32315	GC/MS	C00065	56-45-1;	1656.3	320.2	HMDB03406
stachydrine	Amino acid	Urea cycle; arginine-, proline-, metabolism	34384	LC/MS pos	C10172	4136-37-2;	860	144.1	HMDB04827
stearate	Amino acid	Urea cycle; arginine-, proline-, metabolism	34384	LC/MS pos	C10172	4136-37-2;	860	144.1	HMDB04827
stearidonate	Lipid	Long chain fatty acid	1358	LC/MS neg	C01530	57-11-4;	5886	283.4	HMDB00827
stearoylcarnitine	Lipid	Carnitine metabolism	34409	LC/MS pos	0	18822-91-8;	5300	428.4	HMDB00848
succinylcarnitine	Energy	Krebs cycle	37058	LC/MS pos	0	0	1401	262.1	0
taurolithocholate 3-sulfate	Lipid	Bile acid metabolism	36850	LC/MS neg	C03642	64936-83-0;	5002	280.8	HMDB02580
theobromine	Xenobiotics	Xanthine metabolism	18392	LC/MS pos	C07480	83-67-0;	2136	181.1	HMDB02825
theophylline	Xenobiotics	Xanthine metabolism	18394	LC/MS neg	C07130	58-55-9;	2361	179.1	HMDB01889
threitol	Carbohydrate	Nucleotide sugars, pentose metabolism	35854	GC/MS	C16884	2418-52-2;	1513	217.1	HMDB04136
threonate	Cofactors and vitamins	Ascorbate and aldarate metabolism	27738	GC/MS	C01620	70753-61-6;	1560.7	292.1	HMDB00943
threonine	Amino acid	Glycine, serine and threonine metabolism	1284	LC/MS pos	C00188	72-19-5;	713	120.1	HMDB00167
thromboxane B2	Lipid	Eicosanoid	17807	LC/MS neg	C05963	54397-85-2;	4520	369.3	HMDB03252
trans-4-hydroxyproline	Amino acid	Urea cycle; arginine-, proline-, metabolism	32319	GC/MS	C01157	51-35-4;	1733.1	274.1	HMDB00725
tryptophan	Amino acid	Tryptophan metabolism	54	LC/MS pos	C00078	73-22-3;	2445	205.1	HMDB00929
tryptophan betaine	Amino acid	Tryptophan metabolism	54	LC/MS pos	C00078	73-22-3;	2445	205.1	HMDB00929
tyrosine	Amino acid	Phenylalanine & tyrosine metabolism	1299	LC/MS pos	C00082	60-18-4;	1516	182.1	HMDB00158
undecanoate	Amino acid	Phenylalanine & tyrosine metabolism	1299	LC/MS pos	C00082	60-18-4;	1516	182.1	HMDB00158
urate	Nucleotide	Purine metabolism, urate metabolism	1604	LC/MS neg	C00366	69-93-2;	769	167.1	HMDB00289
urea	Amino acid	Urea cycle; arginine-, proline-, metabolism	1670	GC/MS	C00086	57-13-6;	1223.9	171	HMDB00294
uridine	Nucleotide	Pyrimidine metabolism, uracil containing	606	LC/MS neg	C00299	58-96-8;	1467	243.1	HMDB00296
valine	Amino acid	Valine, leucine and isoleucine metabolism	1649	LC/MS pos	C00183	72-18-4;	1040	118.1	HMDB00883
xanthine	Nucleotide	Purine metabolism, (hypo)xanthine/inosine containing	3147	LC/MS pos	C00385	69-89-6;	1430	153.1	HMDB00292
1,5-anhydroglucitol (1,5-AG)	Carbohydrate	Glycolysis, gluconeogenesis, pyruvate metabolism	20675	LC/MS neg	C07326	154-58-5;	808	163.2	HMDB02712
10-heptadecenoate (17:1n7)	Lipid	Long chain fatty acid	33971	LC/MS neg		29743-97-3;	5558	267.3
10-nonadecenoate (19:1n9)	Lipid	Long chain fatty acid	33972	LC/MS neg		73033-09-7;	5775	295.4
10-undecenoate (11:1n1)	Lipid	Medium chain fatty acid	32497	LC/MS neg		1333-28-4;	5086	183.3
